# Supplementary material for: Proportions and determinants of successful surgical repair of obstetric fistula in low- and middle-income countries: A systematic review and meta-analysis
Source: PLoS One. 2024 May 9;19(5):e0303020. doi: 10.1371/journal.pone.0303020 (PMC11081269; doi:10.1371/journal.pone.0303020)
Supplement: S1 Data — (XLSX) [file pone.0303020.s005.xlsx]

## Sheet: Fully recovered
Author	Year	Country	Design	Sampling	Data collection method	S period	Type of fistula	Intervention	Route of surgery	Assessment period	Response rate	P%	Event	Total	p	1-p	sqrt(p*(1-p)/n	SE	100	1	quality1	2	3	4	5	6	7	8	9	10	total
Gezimu W, et al.	2023	Ethiopia	Retrospective cross-sectional	Simple random sampling	Card review	2015 to 2020	Not specified	No	Not specified	At 3 weeks	100	81.8182	315	385	0.818182	0.181818	0.0196568	1.96568	100	1	1	1	0	1	0	1	1	1	0	1	7
Traore TM, et al.	2023	Burkina Faso	Retrospective cross-sectional	Survey	Card review	2015 to 2019	VVF and RVF	No	Vaginal, abdominal and combined	at 3 months	100	56	28	50	0.56	0.44	0.0701997	7.01997	100	1	1	1	0	1	0	1	1	1	0	1	7
Kumsa MH, et al.	2023	Ethiopia	Retrospective cross-sectional	Simple random sampling	Card review	January 2015 to January 2020	VVF and RVF	No	vaginal and abdominal	Immediately	100	89.3293	293	328	0.893293	0.106707	0.0170474	1.70474	100	1
Niragira J, Wang TX	2023	Burundi	Cross-sectional	Survey	Card review	June2020 toMay 2021	VVF	No	Vaginal, abdominal and combined	at 3 months	100	77.1429	54	70	0.771429	0.228571	0.0501891	5.01891	100	1
Patel TB, et al	2023	India	Retrospective cross-sectional	Survey	Card review	Not Specified	Multiple	No	Vaginal	at 3 months	100	70.6667	53	75	0.706667	0.293333	0.0525723	5.25723	100	1
Ambese TY, et al.	2022	Ethiopia	Retrospective cohort	Simple random sampling	Card review	January 2015 to February 2020	VVF and RVF	No	Not specified	At 3 weeks	100	80.8036	181	224	0.808036	0.191964	0.0263149	2.63149	100	1
Tadesse et al.	2022	Ethiopia	Cross-sectional	Survey	Card review	2016 to 2020	VVF and RVF	No	Abdominal	Not specified	100	71.1744	400	562	0.711744	0.288256	0.0191066	1.91066	100	1
Asif M, et al	2022	Pakistan	Cross-sectional	Survey	Card review	2014 to 2019	VVF	No	Abdominal	At discharge	100	95	114	120	0.95	0.05	0.0198956	1.98956	100	1
Mafu MM, et al.	2022	DRC	Retrospective cross-sectional	Survey	Card review	2017 to 2019	VVF and RVF	No	Vaginal, abdominal and combined	At discharge	100	89.2737	799	895	0.892737	0.107263	0.0103437	1.03437	100	1
Areba AS, et al.	2022	Ethiopia	Retrospective cross-sectional	Survey	Card review	2011 to 2017	VVF and RVF	No	vaginal and abdominal	At discharge	100	81.4815	220	270	0.814815	0.185185	0.0236402	2.36402	100	1
Holt L, et al.	2021	Uganda	Retrospective cross-sectional	Survey	Card review	2013 to 2019	VVF and RVF	No	Vaginal, abdominal and combined	At discharge	100	89.0943	482	541	0.890943	0.109057	0.0134015	1.34015	100	1
Kabore FA,	2021	Burkina Faso	Cross-sectional	Survey	Interview and examination	2010 to 2016	Multiple	No	Not specified	at 3 months	100	77.3913	178	230	0.773913	0.226087	0.0275816	2.75816	100	1
Sharma E, et al	2021	India	Retrospective cross-sectional	Survey	Interview	2015 to 2020	VVF	No	vaginal and abdominal	Not specified	100	100	39	39	1	0	0	0	100	1
Sereke D, et al.	2020	Eritrea	Retrospective cross-sectional	Survey	Card review	2014 to 2018	VVF	No	Not specified	Not specified	100	76.6917	102	133	0.766917	0.233083	0.0366609	3.66609	100	1
Derso et al.	2020	Ethiopia	Retrospective cross-sectional	Survey	Card review	2014 to 2015	Not specified	No	Not specified	Not specified	100	73.7024	213	289	0.737024	0.262976	0.025897	2.5897	100	1
Benski AC, et al.	2020	Burkina Faso	Retrospective cross-sectional	Survey	Interview	2008 to 2016	Not specified	Tanguiéta model	Vaginal, abdominal and combined	At 12 months	89	83.9416	230	274	0.839416	0.160584	0.0221801	2.21801	100	1
Yismaw et al.	2019	Ethiopia	Retrospective cross-sectional	Simple random sampling	Card review	2010 to 2017	Not specified	No	Not specified	At discharge	100	86.6013	530	612	0.866013	0.133987	0.0137695	1.37695	100	1
Okunola TO, et al.	2018	Nigeria	Retrospective cross-sectional	Survey	Card review	2014 to 2016	Not specified	No	Not specified	at 3 months	100	68.8312	106	154	0.688312	0.311688	0.0373244	3.73244	100	1
Bernard L, et al.	2019	Angola	Retrospective cross-sectional	Survey	Card review	2011 to 2016	VVF	No	Not specified	Not specified	100	42.4699	141	332	0.424699	0.575301	0.0271281	2.71281	100	1
Aynie AA, et al.	2019	Ethiopia	Cross-sectional	Systematic random sampling	Card review	2013 to 2017	VVF and RVF	No	Vaginal and abdominal	At discharge	100	64.6753	249	385	0.646753	0.353247	0.02436	2.436	100	1
Ojewola, et al.	2018	Nigeria	Retrospective cross-sectional	Survey	Card review	2008 to 2017	VVF	No	Abdominal	Immediately	100	88.6792	47	53	0.886792	0.113208	0.0435222	4.35222	100	1
McCurdie FK, et al.	2018	Uganda	Retrospective cross-sectional	Survey	Interview	July 2013 to July 2014	VVF	No	Not specified	At discharge	80	93.5484	87	93	0.935484	0.0645161	0.0254748	2.54748	100	1
Ali W, et al.	2018	Pakistan	randomized control trial	Survey	Interview and examination	Jan 2016 to June 2016	VVF	Martius flap	Not specified	At 7 days	100	91.6667	110	120	0.916667	0.0833333	0.0252304	2.52304	100	1
Mubikayi L, et al.	2017	DRC	Prospective cohort	Survey	Interview	2011 t0 2014	VVF and RVF	No	Not specified	At discharge	100	85.0932	411	483	0.850932	0.149068	0.0162057	1.62057	100	1
Ouedraogo I, et al.	2017	Niger	Retrospective cohort	Survey	Card review	January 2013 to July 2014	Multiple	No	Not specified	At discharge	100	79.8507	107	134	0.798507	0.201493	0.0346511	3.46511	100	1
Hussen S, et al.	2017	Ethiopia	Retrospective cross-sectional	Survey	Card review	2008 to 2014	Not specified	No	Not specified	At discharge	100	67.2055	291	433	0.672055	0.327945	0.022561	2.2561	100	1
Heller A. et al.	2017	Niger	Prospective follow-up	Survey	Interview	2011 to 2014	Not specified	No	Not specified	At discharge	100	36.0656	22	61	0.360656	0.639344	0.0614821	6.14821	100	1
Sori DA, et al.	2016	Ethiopia	Cross-sectional	Survey	Card review	2011 to 2014	VVF and RVF	No	Vaginal and abdominal	At discharge	84	84.5238	142	168	0.845238	0.154762	0.027904	2.7904	100	1
Priyadarshi V, et al.	2016	India	Retrospective cross-sectional	Survey	Card review	2007 to 2013	Multiple	bilateral ureteric implantation, abdominal hysterectomy, coloanal anastomosis, and bladder neck closure with Mitrofanoff	Vaginal and abdominal	Not specified	100	95.122	39	41	0.95122	0.0487805	0.0336412	3.36412	100	1
Loposso M, et al.	2016	DRC	Retrospective cross-sectional	Survey	Card review	2007 to 2013	VVF and RVF	Flap interposition, urethral repair and ureteral reimplantation	Vaginal	at 3 months	100	71.6867	119	166	0.716867	0.283133	0.0349672	3.49672	100	1
Delamou A, et al.	2016	Guinea	Retrospective cohort	Survey	Card review	January 1st, 2012 and October 31, 2013	VVF and RVF	No	Vaginal, abdominal and combined	At discharge	96	82.4934	622	754	0.824934	0.175066	0.0138397	1.38397	100	1
Paluku JL, et al.	2015	DRC	Prospective follow-up	Survey	Interview	August 2012 and October 2013	VVF	No	Not specified	Immediately	96.4	87.1166	142	163	0.871166	0.128834	0.0262405	2.62405	100	1
Egziabher TG, et al.	2015	Rwanda	Retrospective cross-sectional	Survey	Card review	2007 to 2013	Multiple	No	vaginal and abdominal	At discharge	100	86.0294	234	272	0.860294	0.139706	0.0210207	2.10207	100	1
Delamou A, et al.	2015	Guinea	Retrospective cohort	Survey	Card review	January 2007 and 30 September 2013	VVF and RVF	No	Not specified	At discharge	100	79.3951	1680	2116	0.793951	0.206049	0.00879274	0.879274	100	1
Browning A, et al.	2015	Ethiopia	Retrospective cross-sectional	Survey	Card review	January 2005 to October 2008	VVF and RVF	flap-splitting	Vaginal	At discharge	100	76.1329	756	993	0.761329	0.238671	0.0135273	1.35273	100	1
Tebeu PM, et al.	2014	Cameroon	Retrospective cohort	Survey	Card review	January 2009 to March 2012	VVF	No	Not specified	At discharge	100	80.7692	42	52	0.807692	0.192308	0.0546537	5.46537	100	1
Ahmed Z, et al.	2013	Nigeia	Retrospective cross-sectional	Survey	Card review	October 2011 to September 2012	VVF and RVF	No	Vaginal	At discharge	100	87.7863	230	262	0.877863	0.122137	0.0202296	2.02296	100	1
Tebeu PM, et al.	2013	Cameroon	Cross-sectional	Survey	Card review	2005 to 2011	VVF	Martius procedure	vaginal and abdominal	At discharge	100	65.4321	53	81	0.654321	0.345679	0.0528432	5.28432	100	1
Hawkins L, et al.	2013	Kenya	Retrospective cross-sectional	Survey	Card review	January 2005 to July 2010	VVF and RVF	No	Not specified	At 2 weeks	100	81.9231	213	260	0.819231	0.180769	0.0238659	2.38659	100	1
Siddle K, et al.	2013	Tanzania	Retrospective cross-sectional	Survey	Card review	2012	VVF and RVF	No	Not specified	At discharge	100	61.2903	133	217	0.612903	0.387097	0.0330656	3.30656	100	1
Tayler-Smith et al.	2013	Burundi	Retrospective cross-sectional	Survey	Card review	July 2010 and December 2011	VVF and RVF	No	Not specified	At discharge	100	66.2996	301	454	0.662996	0.337004	0.0221843	2.21843	100	1
Barone M, et al.	2012	Multiple (Bangladesh, Guinea, Niger, Nigeria and Uganda)	Prospective follow-up	Survey	Interview	September 2007 to September 2010	Multiple	No	Not specified	at 3 months	100	64.5997	823	1274	0.645997	0.354003	0.0133978	1.33978	100	1
Gupta NP, et al.	2012	India	Cross-sectional	Survey	Interview and examination	2002 to 2007	VVF	O’Connor technique	Abdominal	Immediately	100	91.1765	62	68	0.911765	0.0882353	0.034396	3.4396	100	1
Abdullah A, et al.	2012	Pakistan	Retrospective cross-sectional	Survey	Card review	January 2007 to June 2012	VVF	No	Vaginal and abdominal	Immediately	63.8	87.1875	558	640	0.871875	0.128125	0.0132116	1.32116	100	1
Singh V,	2011	India	Retrospective cross-sectional	Survey	Card review	2001 to 2010	VVF	No	Abdominal	At 3 weeks	100	87.5	42	48	0.875	0.125	0.0477352	4.77352	100	1
Sjoveian S, et al.	2011	DRC	Retrospective cross-sectional	Survey	Card review	November 2005 to November 2007	VVF	No	Vaginal	At discharge	100	71.4286	475	665	0.714286	0.285714	0.0175183	1.75183	100	1
Kayondo M, et al.	2011	Uganda	Prospective follow-up	Survey	Card review	February 2010 to June 2010	VVF and RVF	No	Not specified	At discharge	100	60.8696	42	69	0.608696	0.391304	0.0587534	5.87534	100	1
Munoz O, et al.	2011	Liberia	Cross-sectional	Survey	Card review and examination	June 2008 to January 2009	VVF	Martius flap	vaginal and abdominal	At 2 weeks	100	70	28	40	0.7	0.3	0.0724569	7.24569	100	1
McFadden E, et al.	2011	Kenya	Retrospective cross-sectional	Survey	Card review	1999 to 2007	VVF and RVF	No	Vaginal, abdominal and combined	At discharge	100	54.878	45	82	0.54878	0.45122	0.0549524	5.49524	100	1
Mathur R, et al.	2010	India	Prospective	Survey	Interview and examination	July 2005 to July 2009	Multiple	No	Vaginal, abdominal and combined	At discharge	100	90	45	50	0.9	0.1	0.0424264	4.24264	100	1
Sachdev PS, et al.	2009	Pakistan	Cross-sectional	Survey	Interview and examination	June 1996 to December 2007	VVF	No	Vaginal and abdominal	Not specified	100	85.0746	228	268	0.850746	0.149254	0.0217668	2.17668	100	1
Nielsen HS,	2009	Ethiopia	Prospective follow-up	Survey	Interview and examination	December 2004 to July 2006	Not specified	a two-layer tension-free closure, urethro-vesical junction and urethra a Martius pedicle graft	Vaginal	At discharge	100	79.5455	35	44	0.795455	0.204545	0.0608102	6.08102	100	1
Nardos R, et al.	2009	Ethiopia	Retrospective cross-sectional	Survey	Card review	2006 to 2007	VVF	1- or 2-layer closure	Not specified	Immediately	100	71.9617	752	1045	0.719617	0.280383	0.0138953	1.38953	100	1
Singh S, et al.	2009	India	Retrospective cross-sectional	Survey	Card review	2000 to 2006	VVF and RVF	No	Not specified	Not specified	100	89.7516	289	322	0.897516	0.102484	0.0169014	1.69014	100	1
Ezzat M, et al.	2009	Egypt	Cross-sectional	Survey	Card review	1980 to 2007	VVF	No	Vaginal and abdominal	Immediately	100	88.5714	31	35	0.885714	0.114286	0.0537785	5.37785	100	1
Raassen TJIP, et al.	2009	Multiple (Kenya, Tanzania and Uganda)	Prospective follow-up	Survey	Interview and examination	January 2001 to August 2003	VVF	No	Vaginal and abdominal	At 2 weeks	100	82.3009	465	565	0.823009	0.176991	0.0160566	1.60566	100	1
Shafqat T,	2009	Pakistan	Cross-sectional	Survey	Interview and examination	Jan to Dec 2006	VVF	No	Vaginal	At discharge	100	68.4211	26	38	0.684211	0.315789	0.0754053	7.54053	100	1
Goh JTW, et al.	2008	Ethiopia	Prospective follow-up	Survey	Interview and examination	September 2004 to February 2007	VVF	No	Vaginal	At discharge	100	74.0628	731	987	0.740628	0.259372	0.0139509	1.39509	100	1
Browning A, et al.	2008	Ethiopia	Prospective follow-up	Survey	Interview	Not Specified	VVF and RVF	flap-splitting technique	Vaginal	At discharge	100	73.5897	287	390	0.735897	0.264103	0.0223235	2.23235	100	1
Uprety DK, et al	2008	Nepal	Retrospective cross-sectional	Survey	Card review	2005 to 2007	VVF	No	Vaginal and abdominal	At discharge	100	56.5217	13	23	0.565217	0.434783	0.103367	10.3367	100	1
Nafiou I, et al.	2007	Niger	Cross-sectional	Survey	Interview and examination	December 2003 to February 2005	VVF	No	Vaginal, abdominal and combined	At 3 months	100	73.0769	76	104	0.730769	0.269231	0.0434946	4.34946	100	1
Holme A, et al.	2007	Zambia	Retrospective cross-sectional	Survey	Card review	August 2003 to December 2005	VVF and RVF	No	Not specified	Immediately	100	72.619	183	252	0.72619	0.27381	0.0280898	2.80898	100	1
Al-Beiti MAM and Lu X.	2007	Yemen	Retrospective cross-sectional	Survey	Card review	1997 to 2004	Multiple	No	Not specified	Not specified	100	78.4314	40	51	0.784314	0.215686	0.0575932	5.75932	100	1
Roenneburg ML, et al.	2006	Niger	Prospective follow-up	Survey	Interview and examination	October 2003 to April 2005	VVF	No	Vaginal, abdominal and combined	Immediately	100	44.6154	29	65	0.446154	0.553846	0.0616567	6.16567	100	1
Husain A, et al.	2005	Eritrea	Cross-sectional	Survey	Interview	2004-09-01	VVF	No	vaginal and abdominal	4 weeks	100	64.5161	20	31	0.645161	0.354839	0.0859347	8.59347	100	1
Ahmad S, et al.	2005	Pakistan	Retrospective cross-sectional	Survey	Card review	Not Specified	Multiple	No	Vaginal and abdominal	Immediately	100	84.5304	918	1086	0.845304	0.154696	0.0109731	1.09731	100	1
Naru T, et al	2004	Pakistan	Prospective follow-up	Survey	Interview and examination	1988 to 2002	Multiple	No	vaginal and abdominal	At 8 weeks	100	79.4118	54	68	0.794118	0.205882	0.049034	4.9034	100	1
Rafique M. et al.	2002	Pakistan	Cross-sectional	Survey	Interview and examination	December, 1999 to May, 2002	Multiple	No	Vaginal and abdominal	at 3 months	100	85.7143	36	42	0.857143	0.142857	0.0539949	5.39949	100	1
Rangnekar NP, et al	2000	India	Retrospective cohort	Survey	Card review	January 1994 to January 1999	VVF	Martius flap	Vaginal	At 3 weeks	100	82.6087	38	46	0.826087	0.173913	0.0558856	5.58856	100	1
Kelly J, et al.	1998	Ethiopia	Cross-sectional	Survey	Card review	Not Specified	VVF and RVF	A Martius pedicle graft	vaginal and abdominal	Immediately	100	84.6369	606	716	0.846369	0.153631	0.0134761	1.34761	100	1
Hilton P, et al.	1998	Nigeria	Retrospective cross-sectional	Survey	Card review	1970 to 1994	Multiple	No	Vaginal and abdominal	Immediately	95	82.7966	1954	2360	0.827966	0.172034	0.00776886	0.776886	100	1
Elkins TE	1994	Multiple (Ghana and Nigeria)	Prospective follow-up	Survey	Card review	1975 to 1993	Multiple	flap-splitting technique	vaginal and abdominal	Immediately	100	85.3659	70	82	0.853659	0.146341	0.0390318	3.90318	100	1
Kelly J. et al.	1993	Ethiopia	Retrospective cross-sectional	Systematic random sampling	Card review	1983 to 1988	Multiple	Martius graft and gracitis graft	vaginal and abdominal	Immediately	100	88.0259	272	309	0.880259	0.119741	0.0184692	1.84692	100	1
Raut V, et al	1993	India	Retrospective cross-sectional	Survey	Card review	1981 to 1990	Multiple	No	Vaginal and abdominal	At discharge	100	85.4839	53	62	0.854839	0.145161	0.0447375	4.47375	100	1
Wadhawan S, et al	1983	Zambia	Retrospective cross-sectional	Survey	Card review	1974 to 1981	Multiple	Flapsplitting and Martius	vaginal and abdominal	Immediately	100	61.3636	27	44	0.613636	0.386364	0.0734053	7.34053	100	1
Kelly J.	1979	Ethiopia	Cross-sectional	Survey	Interview and examination	Not Specified	VVF and RVF	Martius fat graft and Gracilis graft	Vaginal and abdominal	At 3 weeks	100	78.125	100	128	0.78125	0.21875	0.0365396	3.65396	100	1
Rao KB.	1971	India	Cross-sectional	Survey	Card review	Not Specified	Multiple	No	Vaginal	Immediately	100	85	221	260	0.85	0.15	0.0221446	2.21446	100	1

## Sheet: Age
Author	Year	exposed	yes_e	no_e	total_ne	yes_ne	no_ne	Total			Remark
Tadesse et al.	2022	96	62	34	466	338	128	562			yes_e= event among < 20
Derso et al.	2020	57	37	20	232	176	56	289			yes_ne= event among >= 20
Okunola TO, et al.	2018	9	9	0	145	90	55	154			no_e= no event among < 20
Sjoveian S, et al.	2011	71	65	6	525	464	61	596			no_ne= no event among >= 20

## Sheet: Marital status
Author	Year	exposed	yes_e	no_e	total_ne	yes_ne	no_ne	Total			Remark
Kumsa MH, et al.	2023	214	196	18	114	97	17	328			yes_e= event among married
Holt L, et al.	2021	294	264	30	229	201	28	523			yes_ne= event among unmarried
Bernard L, et al.	2019	43	20	23	256	99	157	299			no_e= no event among married
Mwangi HR, et al.	2018	206	141	65	125	75	50	331			no_ne= no event among unmarried
Delamou A, et al.	2016	462	407	55	172	143	29	634
Hawkins L, et al.	2013	57	51	6	107	92	15	164

## Sheet: Height
Author	Year	exposed	yes_e	no_e	total_ne	yes_ne	no_ne	Total			Remark
Gezimu W, et al.	2023	248	208	40	137	107	30	385			yes_e= event among <= 150 cm
Kumsa MH, et al.	2023	66	55	11	262	238	24	328			yes_ne= event among > 150 cm
Benski AC, et al.	2020	96	29	2	121	95	26	217			no_e= no event among <= 24
Derso et al.	2020	111	87	24	178	126	52	289			no_ne= no event among >24

## Sheet: Education
Author	Year	exposed	yes_e	no_e	total_ne	yes_ne	no_ne	Total			Remark
Kumsa MH, et al.	2023	169	161	8	159	132	27	328			yes_e= event among primary and above
Derso et al.	2020	116	92	24	173	121	52	289			yes_ne= event among no formal education
Bernard L, et al.	2019	43	20	23	256	99	157	299			no_e= no event among primary and above
Mwangi HR, et al.	2018	206	141	65	125	75	50	331			no_ne= no event among no formal education
Delamou A, et al.	2016	47	41	6	594	515	79	641
Hawkins L, et al.	2013	61	55	6	61	51	10	122
Barone M, et al.	2012	265	237	28	1008	803	205	1273

## Sheet: Residence
Author	Year	exposed	yes_e	no_e	total_ne	yes_ne	no_ne	Total			Remark
Kumsa MH, et al.	2023	262	227	35	66	66	0	328			yes_e= event among Rural
Ambese TY, et al.	2022	167	130	37	47	43	4	214			yes_ne= event among Urban
Derso et al.	2020	151	105	46	138	108	30	289			no_e= no event among Rural
Delamou A, et al.	2016	604	523	81	42	36	6	646			no_ne= no event among Urban
Mwangi HR, et al.	2018	206	141	65	125	75	50	331
Barone M, et al.	2012	1088	887	201	176	144	32	1264

## Sheet: Comorbidity
Author	Year	exposed	yes_e	no_e	total_ne	yes_ne	no_ne	Total			Remark
Holt L, et al.	2021	53	46	7	488	436	52	541			yes_e= event anong yes
Benski AC, et al.	2020	131	112	19	51	42	9	182			yes_ne= event among no
Tebeu PM, et al.	2014	12	10	2	40	28	12	52			no_e= no event among yes
Barone M, et al.	2012	179	140	39	1092	897	195	1271			no_ne= no event among no

## Sheet: FGM
Author	Year	exposed	yes_e	no_e	total_ne	yes_ne	no_ne	Total			Remark
Ambese TY, et al.	2022	51	41	10	128	105	23	179			yes_e= event among yes
Benski AC, et al.	2020	192	158	34	33	29	4	225			yes_ne= event among no
Sjoveian S, et al.	2011	50	36	14	534	471	63	584			no_e= no event among ye
Kayondo M, et al.	2011	12	5	7	63	53	10	75			no_ne= no event among no
Barone M, et al.	2012	259	194	65	1013	843	170	1272

## Sheet: Parity
Author	Year	exposed	yes_e	no_e	total_ne	yes_ne	no_ne	Total			Remark
Kumsa MH, et al.	2023	60	49	11	268	244	24	328			yes_e= event anong primipara
Tadesse et al.	2022	207	131	76	355	269	86	562			yes_ne= event among multipara
Ambese TY, et al.	2022	64	46	18	160	135	25	224			no_e= no event among primipara
Benski AC, et al.	2020	68	50	18	191	168	23	259			no_ne= no event among multipara
Aynie AA, et al.	2019	168	98	70	217	151	66	385
Mwangi HR, et al.	2018	148	98	50	165	111	54	313
Egziabher TG, et al.	2015	60	50	10	212	184	28	272
Abdullah A, et al.	2012	232	197	35	408	361	47	640
Sjoveian S, et al.	2011	221	192	29	322	290	32	543

## Sheet: Place of birth
Author	Year	exposed	yes_e	no_e	total_ne	yes_ne	no_ne	Total			Remark
Kumsa MH, et al.	2023	217	198	19	111	95	16	328			yes_e= event anong institution
Ambese TY, et al.	2022	116	94	22	108	87	21	224			yes_ne= event among home
Benski AC, et al.	2020	223	186	37	30	29	1	253			no_e= no event among institution
Derso et al.	2020	104	77	27	185	136	49	289			no_ne= no event among home
Aynie AA, et al.	2019	232	172	60	153	77	76	385
Mwangi HR, et al.	2018	299	203	96	52	32	20	351

[truncated: 13 more sheets: Delivery, Duration of labour, Neonatal outcome, Fistula type, Fistula size, Classification, Urethra status, Vaginal scarring, Circumferencial defect, Multiple fistula, Route of repair, Prior repair, Postop complication]
